# Supplementary material for: Targeting Host PIM Protein Kinases Reduces Mayaro Virus Replication
Source: Viruses. 2022 Feb 18;14(2):422. doi: 10.3390/v14020422 (PMC8878588; doi:10.3390/v14020422)
Supplement: Supplementary file 1 [file viruses-14-00422-s001.zip]

Archive with 1 entries (1 files):
- viruses-1569753-supplementary.pdf
